# Supplementary material for: Time Trends of Tetrahydrocannabinol (THC) in a 2008–2021 German National Survey of Hemp Food Products
Source: Foods. 2022 Feb 8;11(3):486. doi: 10.3390/foods11030486 (PMC8834408; doi:10.3390/foods11030486)
Supplement: Supplementary file 1 [file foods-11-00486-s001.zip]

Archive with 1 entries (1 files):
- foods-1546824-supplementary.xlsx
