# Supplementary material for: Time Trends of Tetrahydrocannabinol (THC) in a 2008–2021 German National Survey of Hemp Food Products
Source: Foods. 2022 Feb 8;11(3):486. doi: 10.3390/foods11030486 (PMC8834408; doi:10.3390/foods11030486)
Supplement: Supplementary file 1 [file foods-11-00486-s001.zip › foods-1546824-supplementary.xlsx]

## Sheet: S1_Beverages
Tabel S1: Calculations for all hemp beverage samples
Year	Product		THC [mg/kg]
2007	Getränk mit Hanf	n. n.; < Nachweisgrenze	0.0025
2008	Eistee		0.0153725
2008	Eistee		0.01207
2008	Eistee		0.01101
2009	Getränk mit Hanf		0.00098
2009	Eistee		0.0064
2009	Getränk mit Hanf		0.014725
2009	Getränk mit Hanf		0.017095
2009	Getränk mit Hanf		0.075105
2009	Getränk mit Hanf		0.00573
2010	Getränk mit Hanf	n. b.; < Bestimmungsgrenze	0.00263
2010	Getränk mit Hanf	n. b.; < Bestimmungsgrenze	0.00263
2010	Getränk mit Hanf	n. b.; < Bestimmungsgrenze	0.00263
2010	Getränk mit Hanf	n. n.; < Nachweisgrenze	0.02
2011	Getränk mit Hanf	n. b.; < Bestimmungsgrenze	0.00263
2011	Getränk mit Hanf		0.00319
2012	Getränk mit Hanf	n. b.; < Bestimmungsgrenze	0.00263
2012	Getränk mit Hanf	n. b.; < Bestimmungsgrenze	0.00263
2012	Eistee	n. n.; < Nachweisgrenze	0.002
2013	Eistee	n. n.; < Nachweisgrenze	0.0005
2013	Energy-/Fitnessgetränke	n. n.; < Nachweisgrenze	0.0005
2013	Eistee	n. n.; < Nachweisgrenze	0.002
2013	Energy-/Fitnessgetränke		0.0012
2014	Eistee	n. n.; < Nachweisgrenze	0.0001
2014	Getränk mit Hanf		0.00025
2015	Eistee	n. n.; < Nachweisgrenze	0.001
2015	Eistee	n. n.; < Nachweisgrenze	0.0005
2015	Eistee	n. n.; < Nachweisgrenze	0.1
2015	Getränk mit Hanf	n. n.; < Nachweisgrenze	0.0005
2015	Getränk mit Hanf	n. n.; < Nachweisgrenze	0.0005
2015	Getränk mit Hanf	n. n.; < Nachweisgrenze	0.0005
2015	Alkoholfreie Getränke Getränkeansätze Getränkepulver auch brennwertreduziert	n. n.; < Nachweisgrenze	0.00038
2015	Eistee	n. n.; < Nachweisgrenze	0.0005
2016	Getränk mit Hanf	n. n.; < Nachweisgrenze	9e-05
2016	Energydrink	n. n.; < Nachweisgrenze	0.0003
2016	Energydrink	n. n.; < Nachweisgrenze	0.0003
2016	Getränk mit Hanf	n. n.; < Nachweisgrenze	0.0003
2016	Energydrink	n. n.; < Nachweisgrenze	0.0003
2016	Eistee	n. n.; < Nachweisgrenze	0.0003
2016	Energydrink	n. n.; < Nachweisgrenze	0.0003
2016	Eistee	n. n.; < Nachweisgrenze	0.0003
2016	Energydrink	n. n.; < Nachweisgrenze	0.0003
2016	Energydrink	n. n.; < Nachweisgrenze	0.0003
2016	Getränk mit Hanf	n. n.; < Nachweisgrenze	0.0003
2016	Getränk mit Hanf	n. n.; < Nachweisgrenze	0.0003
2016	Energydrink	n. n.; < Nachweisgrenze	0.0003
2017	Getränk mit Hanf	n. n.; < Nachweisgrenze	0.0005
2017	Getränk mit Hanf	n. n.; < Nachweisgrenze	0.0005
2018	Getränke aus Frucht und/oder Gemüse, auch mit anderen Zutaten,		0.4726
2018	Ansätze und Grundstoffe für Brausen künstl. Kaltgetr.		0,288*
2019	Getränk mit Hanf		0.102992
2020	Energy-/Fitnessgetränke	n. b.; < Bestimmungsgrenze	0.02
2020	Colalimonade coffeinhaltig	n. n.; < Nachweisgrenze	0.0005
2020	Energydrink	n. n.; < Nachweisgrenze	0.0005
2020	Energydrink	n. n.; < Nachweisgrenze	0.0005
2020	Energydrink	n. n.; < Nachweisgrenze	0.05
2020	Energydrink	n. n.; < Nachweisgrenze	0.05
2020	Getränk mit Hanf		0.0233
2020	Energydrink		0.00225
2020	Energydrink		0.0016
2020	Energy-/Fitnessgetränke		0.0866
2020	Getränk mit Hanf		0.529312
delta-9-Tetrahydrocannabinol
Mean delta-9-Tetrahydrocannabinol
0.0271349
Maximum
0.529312
Minimum
9e-05
Number of Samples
61
Median
0.0012
90th percentil
0.05
95th percentil
0.100299

## Sheet: S2_Seeds
Tabel S2: Calculations for all hemp seed samples
Year	THC [mg/kg]	Product
2012	0.4	Hanfsaat		Number of Samples	Year	Mean [mg/kg]
2012	0.45	Hanfsaat		2	2012	0.425
2013	0.007	Hanfsaat		1	2013	0.007
2014	7.4	Hanfsamen gemahlen		1	2014	7.4
2015	2.9	Hanfsamen gemahlen		4	2015	1.35
2015	0.95	Hanfsamen gemahlen		36	2016	4.02492
2015	1.1	Hanfsaat		10	2017	1.2311
2015	0.45	Hanfsamen gemahlen		8	2018	25.1344
2016	0.40935	Hanfsaat		9	2019	0.338028
2016	2.02	Hanfsaat		14	2020	0.452613
2016	0.1101	Ölsamen		8	2021	0.200479
2016	0.244	Hanfsamen gemahlen
2016	1.29	Hanfsaat
2016	0.678	Hanfsamen gemahlen
2016	2.7	Hanfsaat
2016	1.02	Hanfsaat
2016	0.45	Hanfsaat
2016	0.044	Hülsenfrüchte Ölsamen Schalenobst
2016	0.395	Hanfsamen gemahlen
2016	1.86	Hanfsamen gemahlen
2016	3.96	Hanfsaat
2016	0.83	Hanfsaat
2016	0.364	Hanfsamen gemahlen
2016	2	Hanfsaat
2016	1.44	Hanfsaat
2016	105	Hülsenfrüchte Ölsamen Schalenobst
2016	0.331	Hanfsamen gemahlen
2016	0.41	Hanfsamen gemahlen
2016	1.8	Hanfsamen gemahlen
2016	0.0035	Hanfsaat
2016	1.05	Hanfsaat
2016	0.172	Hülsenfrüchte Ölsamen Schalenobst
2016	0.094	Hanfsaat
2016	0.174	Hanfsaat
2016	0.0053	Hanfsaat
2016	0.64	Hanfsaat
2016	0.156	Hanfsamen gemahlen
2016	0.0047	Hanfsaat
2016	0.96	Hanfsamen gemahlen
2016	0.138	Hanfsaat
2016	0.374	Hanfsamen gemahlen
2016	7.63	Hanfsamen gemahlen
2016	3.41	Hanfsamen gemahlen
2016	2.73	Hanfsaat
2017	0.0317	Hanfsaat
2017	4.15	Hanfsamen gemahlen
2017	0.735	Hanfsamen gemahlen
2017	1.04	Hanfsaat
2017	1	Hanfsamen gemahlen
2017	2.47	Hanfsamen gemahlen
2017	1.93	Hanfsaat
2017	0.746	Hanfsamen gemahlen
2017	0.178267	Hanfsamen gemahlen
2017	0.03	Hanfsamen gemahlen
2018	0.704	Hanfsaat
2018	0.179	Hanfsamen gemahlen
2018	1.223	Hanfsaat
2018	0.262	Hanfsaat
2018	196	Hanfsaat
2018	2.2775	Hanfsaat
2018	0.4	Hanfsaat
2018	0.38	Hanfsaat
2019	0.2835	Erzeugnisse aus Ölsamen Schalenobst
2019	0.48875	Hanfsamen gemahlen
2019	0.123	Hanfsaat
2019	0.95	Hanfsaat
2019	0.318667	Hanfsaat
2019	0.238333	Hanfsamen gemahlen
2019	0.37	Hanfsaat
2019	0.22	Hanfsamen gemahlen
2019	0.05	Hanfsaat
2020	0.5305	Hanfsaat
2020	1.0175	Hanfsamen gemahlen
2020	0.1783	Hanfsaat
2020	0.1544	Erzeugnisse aus Ölsamen Schalenobst
2020	0.2583	Hanfsamen gemahlen
2020	1.156	Hanfsamen gemahlen
2020	1.60525	Hanfsaat
2020	0.092	Hanfsamen gemahlen
2020	0.578333	Hanfsaat
2020	0.132	Hanfsaat
2020	0.0938	Hanfsamen gemahlen
2020	0.1702	Hanfsamen gemahlen
2020	0.31	Hanfsaat
2020	0.06	Hanfsamen gemahlen
2021	0.372667	Hanfsaat
2021	0.3025	Hanfsaat
2021	0.127333	Hanfsaat
2021	0.131	Hanfsaat
2021	0.226	Hanfsaat
2021	0.192333	Hanfsaat
2021	0.227	Hanfsaat
2021	0.025	Hanfsaat
delta-9-Tetrahydrocannabinol
Mean delta-9-Tetrahydrocannabinol
4.12122
Maximum
196
Minimum
0.0035
Number of Samples
93
Median
0.4
90th percentile
2.654
95th percentile
4.036

## Sheet: S3_Oil
Tabel S3: Calculations for all hemp seed oil samples
Parameter		Products of the group	Year	Sample	THC [mg/kg]		Mean daily Consumption [g/day]	Mean daily Consumption [kg/day]	Source Mean daily Consumption	THC [mg/d]		Mean THC -exhaustion ARfD [%]	Mean THC -exhaustion LOAEL [%]	Mean THC -exhaustion minimum intoxication dose [%]	ARfD [µg THC / kg]	ARfD [µg THC / 70 kg]	LOAEL [mg THC / kg /d]	LOAEL [mg THC / 70 kg /d]	Year	Number of samples per year	Number of samples < ARfD	Number of samples > ARfD	Number of samples < ARfD [%]	Number of samples > ARfD [%]	Number of samples < LOAEL	Number of samples > LOAEL				Year	Number of Samples	Number of samples < ARfD [%]	Number of samples > ARfD [%]	Number of samples < LOAEL [%]	Number of samples > LOAEL [%]	Mean [mg/d] - per Year	Number of Samples	Mean [mg/kg] - total	Minimum [mg/kg]	Maximum[mg/kg]		Mean [mg/d]	Mean THC -exhaustion ARfD [%]	Mean THC -exhaustion LOAEL [%]
delta-9-Tetrahydrocannabinol		hemp seed oil	2010	Hanföl kaltgepresst	2	n. b.; < Bestimmungsgrenze	24.5	0.0245	NVS II (Fette, Öle)	0.049		70	1.94444	0.98	0.001	0.07	0.036	2.52	Total		87	49	63.9706	36.0294	136	1				2010	3	66.6667	33.3333	66.6667	100	78.6167	137	6.24567	0.025	232.8		1.92611	2751.58	76.4329
			2010	Hanföl kaltgepresst	232.8					5.7036		8148	226.333	114.072					2010											2011	4	100	0	100	0	1.52						0.03724	53.2	1.47778
			2010	Hanföl	1.05					0.025725		36.75	1.02083	0.5145					2010											2012	6	83.3333	16.6667	100	0	2.54667						0.0623933	89.1333	2.47593
			2011	Hanföl kaltgepresst	2	n. b.; < Bestimmungsgrenze				0.049		70	1.94444	0.98					2010	3	2	1	66.6667	33.3333	2	1				2013	2	100	0	100	0	1.02						0.02499	35.7	0.991667
			2011	Hanföl kaltgepresst	1.33					0.032585		46.55	1.29306	0.6517					2011											2014	5	80	20	100	0	4.49						0.110005	157.15	4.36528
			2011	Hanföl kaltgepresst	1.2					0.0294		42	1.16667	0.588					2011											2015	12	36.3636	63.6364	100	0	4.05083						0.0992454	141.779	3.93831
			2011	Hanföl	1.55					0.037975		54.25	1.50694	0.7595					2011											2016	17	29.4118	70.5882	100	0	14.9493						0.366258	523.226	14.5341
			2012	Hanföl	2.63	n. b.; < Bestimmungsgrenze				0.064435		92.05	2.55694	1.2887					2011	4	4	0	100	0	4	0				2017	2	100	0	100	0	1.35						0.033075	47.25	1.3125
			2012	Hanföl	2.63	n. b.; < Bestimmungsgrenze				0.064435		92.05	2.55694	1.2887					2012											2018	12	58.3333	41.6667	100	0	3.525						0.0863625	123.375	3.42708
			2012	Hanföl	2.63	n. b.; < Bestimmungsgrenze				0.064435		92.05	2.55694	1.2887					2012											2019	56	73.2143	26.7857	100	0	2.76384						0.0677141	96.7344	2.68707
			2012	Hanföl kaltgepresst	2	n. b.; < Bestimmungsgrenze				0.049		70	1.94444	0.98					2012											2020	12	58.3333	41.6667	100	0	3.70529						0.0907795	129.685	3.60236
			2012	Hanföl kaltgepresst	4.89					0.119805		171.15	4.75417	2.3961					2012											2021	6	83.3333	16.6667	100	0	4.495						0.110128	157.325	4.37014
			2012	Hanföl	0.5					0.01225		17.5	0.486111	0.245					2012
			2013	Hanföl	1.02	n. b.; < Bestimmungsgrenze				0.02499		35.7	0.991667	0.4998					2012	6	5	1	83.3333	16.6667	6	0
			2013	Hanföl kaltgepresst	1.02	n. b.; < Bestimmungsgrenze				0.02499		35.7	0.991667	0.4998					2013
			2014	Hanföl	2.01					0.049245		70.35	1.95417	0.9849					2013	2	2	0	100	0	2	0
			2014	Hanföl kaltgepresst	15.13					0.370685		529.55	14.7097	7.4137					2014
			2014	Hanföl	1.82					0.04459		63.7	1.76944	0.8918					2014
			2014	Hanföl	1.49					0.036505		52.15	1.44861	0.7301					2014
			2014	Hanföl kaltgepresst	2					0.049		70	1.94444	0.98					2014
			2015	Hanföl kaltgepresst	8.6					0.2107		301	8.36111	4.214					2014	5	4	1	80	20	5	0
			2015	Hanföl kaltgepresst	6.14					0.15043		214.9	5.96944	3.0086					2015
			2015	Hanföl	2.99					0.073255		104.65	2.90694	1.4651					2015
			2015	Hanföl	4.9					0.12005		171.5	4.76389	2.401					2015
			2015	Hanföl	0.32					0.00784		11.2	0.311111	0.1568					2015
			2015	Hanföl	4.29					0.105105		150.15	4.17083	2.1021					2015
			2015	Hanföl	0.33					0.008085		11.55	0.320833	0.1617					2015
			2015	Hanföl	4.45					0.109025		155.75	4.32639	2.1805					2015
			2015	Hanföl	4.26					0.10437		149.1	4.14167	2.0874					2015
			2015	Hanföl	1.53					0.037485		53.55	1.4875	0.7497					2015
			2015	Hanföl kaltgepresst	8.8					0.2156		308	8.55556	4.312					2015
			2015	Hanföl kaltgepresst	2					0.049		70	1.94444	0.98					2015
			2016	Hanföl kaltgepresst	2.5	n. b.; < Bestimmungsgrenze				0.06125		87.5	2.43056	1.225					2015	12	4	7	36.3636	63.6364	12	0
			2016	Hanföl	1	n. b.; < Bestimmungsgrenze				0.0245		35	0.972222	0.49					2016
			2016	Hanföl	0.025	n. n.; < Nachweisgrenze				0.0006125		0.875	0.0243056	0.01225					2016
			2016	Hanföl kaltgepresst	32.8333					0.804417		1149.17	31.9213	16.0883					2016
			2016	Hanföl kaltgepresst	3.9					0.09555		136.5	3.79167	1.911					2016
			2016	Hanföl	12.94					0.31703		452.9	12.5806	6.3406					2016
			2016	Hanföl	7.11					0.174195		248.85	6.9125	3.4839					2016
			2016	Hanföl	3.82					0.09359		133.7	3.71389	1.8718					2016
			2016	Hanföl	5.64					0.13818		197.4	5.48333	2.7636					2016
			2016	Hanföl kaltgepresst	102.5					2.51125		3587.5	99.6528	50.225					2016
			2016	Hanföl	5.6					0.1372		196	5.44444	2.744					2016
			2016	Hanföl	0.25					0.006125		8.75	0.243056	0.1225					2016
			2016	Hanföl	1.37					0.033565		47.95	1.33194	0.6713					2016
			2016	Hanföl	13					0.3185		455	12.6389	6.37					2016
			2016	Hanföl	28					0.686		980	27.2222	13.72					2016
			2016	Hanföl	16					0.392		560	15.5556	7.84					2016
			2016	Hanföl	17.65					0.432425		617.75	17.1597	8.6485					2016
			2017	Hanföl	0.5	n. n.; < Nachweisgrenze				0.01225		17.5	0.486111	0.245					2016	17	5	12	29.4118	70.5882	17	0
			2017	Hanföl	2.2					0.0539		77	2.13889	1.078					2017
			2018	Hanföl	1	n. n.; < Nachweisgrenze				0.0245		35	0.972222	0.49					2017	2	2	0	100	0	2	0
			2018	Hanföl kaltgepresst	0.5	n. n.; < Nachweisgrenze				0.01225		17.5	0.486111	0.245					2018
			2018	Hanföl	0.5	n. n.; < Nachweisgrenze				0.01225		17.5	0.486111	0.245					2018
			2018	Hanföl kaltgepresst	3.3					0.08085		115.5	3.20833	1.617					2018
			2018	Hanföl kaltgepresst	10.1					0.24745		353.5	9.81944	4.949					2018
			2018	Hanföl kaltgepresst	9.8					0.2401		343	9.52778	4.802					2018
			2018	Hanföl kaltgepresst	1.9					0.04655		66.5	1.84722	0.931					2018
			2018	Hanföl	1.4					0.0343		49	1.36111	0.686					2018
			2018	Hanföl kaltgepresst	6.3					0.15435		220.5	6.125	3.087					2018
			2018	Hanföl	1.8					0.0441		63	1.75	0.882					2018
			2018	Hanföl kaltgepresst	3.3					0.08085		115.5	3.20833	1.617					2018
			2018	Hanföl kaltgepresst	2.4					0.0588		84	2.33333	1.176					2018
			2019	Hanföl kaltgepresst	0.5	n. b.; < Bestimmungsgrenze				0.01225		17.5	0.486111	0.245					2018	12	7	5	58.3333	41.6667	12	0
			2019	Hanföl kaltgepresst	1.5	n. b.; < Bestimmungsgrenze				0.03675		52.5	1.45833	0.735					2019
			2019	Hanföl	1.5	n. b.; < Bestimmungsgrenze				0.03675		52.5	1.45833	0.735					2019
			2019	Hanföl	0.25	n. n.; < Nachweisgrenze				0.006125		8.75	0.243056	0.1225					2019
			2019	Hanföl kaltgepresst	0.8	n. n.; < Nachweisgrenze				0.0196		28	0.777778	0.392					2019
			2019	Hanföl kaltgepresst	0.8	n. n.; < Nachweisgrenze				0.0196		28	0.777778	0.392					2019
			2019	Hanföl kaltgepresst	0.25	n. n.; < Nachweisgrenze				0.006125		8.75	0.243056	0.1225					2019
			2019	Hanföl kaltgepresst	0.8	n. n.; < Nachweisgrenze				0.0196		28	0.777778	0.392					2019
			2019	Hanföl	0.25	n. n.; < Nachweisgrenze				0.006125		8.75	0.243056	0.1225					2019
			2019	Hanföl	0.25	n. n.; < Nachweisgrenze				0.006125		8.75	0.243056	0.1225					2019
			2019	Hanföl	0.25	n. n.; < Nachweisgrenze				0.006125		8.75	0.243056	0.1225					2019
			2019	Hanföl kaltgepresst	0.05	n. n.; < Nachweisgrenze				0.001225		1.75	0.0486111	0.0245					2019
			2019	Hanföl	1	n. n.; < Nachweisgrenze				0.0245		35	0.972222	0.49					2019
			2019	Hanföl	1	n. n.; < Nachweisgrenze				0.0245		35	0.972222	0.49					2019
			2019	Hanföl kaltgepresst	1	n. n.; < Nachweisgrenze				0.0245		35	0.972222	0.49					2019
			2019	Hanföl	1	n. n.; < Nachweisgrenze				0.0245		35	0.972222	0.49					2019
			2019	Hanföl kaltgepresst	2.7					0.06615		94.5	2.625	1.323					2019
			2019	Hanföl kaltgepresst	1.65					0.040425		57.75	1.60417	0.8085					2019
			2019	Hanföl kaltgepresst	1.69					0.041405		59.15	1.64306	0.8281					2019
			2019	Hanföl	1.46					0.03577		51.1	1.41944	0.7154					2019
			2019	Hanföl	4.51					0.110495		157.85	4.38472	2.2099					2019
			2019	Hanföl kaltgepresst	2.02					0.04949		70.7	1.96389	0.9898					2019
			2019	Hanföl kaltgepresst	0.92					0.02254		32.2	0.894444	0.4508					2019
			2019	Hanföl kaltgepresst	0.95					0.023275		33.25	0.923611	0.4655					2019
			2019	Hanföl kaltgepresst	2.26					0.05537		79.1	2.19722	1.1074					2019
			2019	Hanföl kaltgepresst	0.97					0.023765		33.95	0.943056	0.4753					2019
			2019	Hanföl kaltgepresst	0.52					0.01274		18.2	0.505556	0.2548					2019
			2019	Hanföl kaltgepresst	2.18					0.05341		76.3	2.11944	1.0682					2019
			2019	Hanföl	1.1					0.02695		38.5	1.06944	0.539					2019
			2019	Hanföl	1.4					0.0343		49	1.36111	0.686					2019
			2019	Hanföl	8.42667					0.206453		294.933	8.19259	4.12907					2019
			2019	Hanföl	6.11333					0.149777		213.967	5.94352	2.99553					2019
			2019	Hanföl	0.785					0.0192325		27.475	0.763194	0.38465					2019
			2019	Hanföl kaltgepresst	0.64					0.01568		22.4	0.622222	0.3136					2019
			2019	Hanföl kaltgepresst	0.33					0.008085		11.55	0.320833	0.1617					2019
			2019	Hanföl kaltgepresst	2.2					0.0539		77	2.13889	1.078					2019
			2019	Hanföl kaltgepresst	0.64					0.01568		22.4	0.622222	0.3136					2019
			2019	Hanföl kaltgepresst	0.54					0.01323		18.9	0.525	0.2646					2019
			2019	Hanföl kaltgepresst	2					0.049		70	1.94444	0.98					2019
			2019	Hanföl kaltgepresst	4.2					0.1029		147	4.08333	2.058					2019
			2019	Hanföl kaltgepresst	11					0.2695		385	10.6944	5.39					2019
			2019	Hanföl	1.54					0.03773		53.9	1.49722	0.7546					2019
			2019	Hanföl	3.395					0.0831775		118.825	3.30069	1.66355					2019
			2019	Hanföl kaltgepresst	4.2					0.1029		147	4.08333	2.058					2019
			2019	Hanföl	11.6					0.2842		406	11.2778	5.684					2019
			2019	Hanföl	11.3					0.27685		395.5	10.9861	5.537					2019
			2019	Hanföl	21.8					0.5341		763	21.1944	10.682					2019
			2019	Hanföl	1.9					0.04655		66.5	1.84722	0.931					2019
			2019	Hanföl	4.9					0.12005		171.5	4.76389	2.401					2019
			2019	Hanföl kaltgepresst	3.2					0.0784		112	3.11111	1.568					2019
			2019	Hanföl	3.1					0.07595		108.5	3.01389	1.519					2019
			2019	Hanföl	1.7					0.04165		59.5	1.65278	0.833					2019
			2019	Hanföl kaltgepresst	3.8					0.0931		133	3.69444	1.862					2019
			2019	Hanföl kaltgepresst	2.4					0.0588		84	2.33333	1.176					2019
			2019	Hanföl kaltgepresst	2.2					0.0539		77	2.13889	1.078					2019
			2019	Hanföl	5.335					0.130708		186.725	5.18681	2.61415					2019
			2020	Hanföl	0.5	n. b.; < Bestimmungsgrenze				0.01225		17.5	0.486111	0.245					2019	56	41	15	73.2143	26.7857	56	0
			2020	Hanföl kaltgepresst	0.6	n. b.; < Bestimmungsgrenze				0.0147		21	0.583333	0.294					2020
			2020	Hanföl	2.2					0.0539		77	2.13889	1.078					2020
			2020	Hanföl	9.5					0.23275		332.5	9.23611	4.655					2020
			2020	Hanföl	4.33333					0.106167		151.667	4.21296	2.12333					2020
			2020	Hanföl	13.0151					0.31887		455.528	12.6536	6.3774					2020
			2020	Hanföl kaltgepresst	2.825					0.0692125		98.875	2.74653	1.38425					2020
			2020	Hanföl kaltgepresst	1.66					0.04067		58.1	1.61389	0.8134					2020
			2020	Hanföl kaltgepresst	3.585					0.0878325		125.475	3.48542	1.75665					2020
			2020	Hanföl kaltgepresst	3.88					0.09506		135.8	3.77222	1.9012					2020
			2020	Hanföl kaltgepresst	1.425					0.0349125		49.875	1.38542	0.69825					2020
			2020	Hanföl kaltgepresst	0.94					0.02303		32.9	0.913889	0.4606					2020
			2021	Hanföl	0.25	n. n.; < Nachweisgrenze				0.006125		8.75	0.243056	0.1225					2020	12	7	5	58.3333	41.6667	12	0
			2021	Hanföl	0.25	n. n.; < Nachweisgrenze				0.006125		8.75	0.243056	0.1225					2021
			2021	Hanföl	24.2667					0.594533		849.333	23.5926	11.8907					2021
			2021	Hanföl kaltgepresst	1.1					0.02695		38.5	1.06944	0.539					2021
			2021	Hanföl kaltgepresst	0.37					0.009065		12.95	0.359722	0.1813					2021
			2021	Hanföl	0.733333					0.0179667		25.6667	0.712963	0.359333					2021
																			2021	6	5	1	83.3333	16.6667	6	0
delta-9-Tetrahydrocannabinol
Mean delta-9-Tetrahydrocannabinol
6.24567
Maximum
232.8
Minimum
0.025
Number of Samples
137
Median
2
90th percentile
11.12
95th percentile
16.33

## Sheet: S4_Tea
										Tabel S4: Calculations for all hemp tea samples
Parameter		Products of the group	Year	Sample	THC [mg/kg]	Mean daily Consumption [g/day]	Mean daily Consumption [kg/day]	Source Mean daily Consumption	THC [mg/day]		Mean THC -exhaustion ARfD [%]	Mean THC -exhaustion LOAEL [%]		ARfD [µg THC / 70 kg]	LOAEL [mg THC / 70 kg /d]	Year	Number of samples per year	Number of samples < ARfD	Number of samples > ARfD	Number of samples < ARfD [%]	Number of samples > ARfD [%]	Number of samples < LOAEL	Number of samples > LOAEL			Year	Number of Samples	Number of samples < ARfD [%]	Number of samples > ARfD [%]	Mean [mg/kg] - per Year	Mean [mg/d] - per Year	Number of Samples	Mean [mg/kg] - total	Mean [mg/day] - total	Minimum [mg/kg]	Maximum[mg/kg]	Minimum [mg/day]	Maximum [mg/day]		Mean THC -exhaustion ARfD [%]	Mean THC -exhaustion LOAEL [%]
delta-9-Tetrahydrocannabinol		hemp leave tea, herbal tea, unfermented tea, tea-like products, mixtures of tea-like products, flavored tea-like products	2009	Hanfblättertee	50.15	2.335	0.002335	NVS II (Kräuter/Früchtetee)	0.1171		167.286	4.64684		0.07	2.52	Total		49	40	55.0562	44.9438	89	0			2009	1	0	100	50.15	0.1171	89	67.2658	0.157066	9e-05	588	2.1015e-07	1.37298		167.286	4.64684
			2010	Kräutertee	34				0.07939		113.414	3.1504				2010	2	1	1	50	50					2010	2	55.0562	44.9438	25.475	0.0594841									84.9773	2.36048
			2010	Tees unfermentierte	16.95				0.0395782		56.5404	1.57057														2015	4	50	50	201.125	0.469627									670.896	18.636
			2015	Teeähnliche Erzeugnisse	140.5				0.328067		468.668	13.0186				2015	4	1	3	25	75					2016	10	30	70	21.3395	0.0498278									71.1826	1.97729
			2015	Hanfblättertee	66				0.15411		220.157	6.11548														2017	1	-	-	62	0.14477									206.814	5.74484
			2015	Mischungen teeähnlicher Erzeugnisse	588				1.37298		1961.4	54.4833														2018	8	75	25	62.6438	0.146273									208.962	5.80449
			2015	Kräutertee	10	n. b.			0.02335		33.3571	0.926587														2019	18	38.8889	61.1111	91.31	0.213209									304.584	8.46067
			2016	Hanfblättertee	0.03827				8.93604e-05		0.127658	0.00354605				2016	10	7	3	70	30					2020	34	58.8235	41.1765	53.956	0.125987									179.982	4.99949
			2016	Hanfblättertee	0.02399				5.60166e-05		0.0800238	0.00222288														2021	11	63.6364	36.3636	42.692	0.0996859									142.408	3.95579
			2016	Hanfblättertee	0.0377				8.80295e-05		0.125756	0.00349323
			2016	Hanfblättertee	0.03726				8.70021e-05		0.124289	0.00345246
			2016	Hanfblättertee	44				0.10274		146.771	4.07698
			2016	Hanfblättertee	60.1				0.140333		200.476	5.56879
			2016	Hanfblättertee	0.142				0.00033157		0.473671	0.0131575
			2016	Teeähnliche Erzeugnisse	109				0.254515		363.593	10.0998
			2016	Hanfblättertee	0.01601				3.73833e-05		0.0534048	0.00148347
			2016	Hanfblättertee	9e-05	n. n.			2.1015e-07		0.000300214	8.33929e-06
			2017	Hanfblättertee	62				0.14477		206.814	5.74484				2017	1
			2018	Kräutertee	6.6				0.015411		22.0157	0.611548				2018	8	6	2	75	25
			2018	Hanfblättertee	18				0.04203		60.0429	1.66786
			2018	Hanfblättertee	21				0.049035		70.05	1.94583
			2018	Kräutertee	11				0.025685		36.6929	1.01925
			2018	Hanfblättertee	23				0.053705		76.7214	2.13115
			2018	Teeähnliche Erzeugnisse	125.4				0.292809		418.299	11.6194
			2018	Hanfblättertee	296.1				0.691393		987.705	27.4363
			2018	Mischungen teeähnlicher Erzeugnisse	0.05	n. n.			0.00011675		0.166786	0.00463294
			2019	Hanfblättertee	12				0.02802		40.0286	1.1119				2019	18	7	11	38.8889	61.1111
			2019	Hanfblättertee	86				0.20081		286.871	7.96865
			2019	Teeähnliche Erzeugnisse	0.2218				0.000517903		0.739861	0.0205517
			2019	Hanfblättertee	0.0211667				4.94242e-05		0.070606	0.00196128
			2019	Hanfblättertee	12				0.02802		40.0286	1.1119
			2019	Hanfblättertee	360				0.8406		1200.86	33.3571
			2019	Hanfblättertee	130				0.30355		433.643	12.0456
			2019	Hanfblättertee	110				0.25685		366.929	10.1925
			2019	Hanfblättertee	71				0.165785		236.836	6.57877
			2019	Hanfblättertee	120				0.2802		400.286	11.119
			2019	Hanfblättertee	420				0.9807		1401	38.9167
			2019	Mischungen teeähnlicher Erzeugnisse	31				0.072385		103.407	2.87242
			2019	Mischungen teeähnlicher Erzeugnisse	150				0.35025		500.357	13.8988
			2019	Mischungen teeähnlicher Erzeugnisse	22				0.05137		73.3857	2.03849
			2019	Mischungen teeähnlicher Erzeugnisse	30				0.07005		100.071	2.77976
			2019	Hanfblättertee	16.5				0.0385275		55.0393	1.52887
			2019	Teeähnliche Erzeugnisse	429.6				1.00312		1433.02	39.8062
			2019	Mischungen teeähnlicher Erzeugnisse	0.05	n. n.			0.00011675		0.166786	0.00463294
			2020	Teeähnliche Erzeugnisse	82.1				0.191703		273.862	7.60728				2020	34	20	14	58.8235	41.1765
			2020	Teeähnliche Erzeugnisse	0.00436667				1.01962e-05		0.014566	0.00040461
			2020	Hanfblättertee	37				0.086395		123.421	3.42837
			2020	Hanfblättertee	120				0.2802		400.286	11.119
			2020	Hanfblättertee	80.4333				0.187812		268.303	7.45285
			2020	Hanfblättertee	38				0.08873		126.757	3.52103
			2020	Teeähnliche Erzeugnisse	140				0.3269		467	12.9722
			2020	Hanfblättertee	11				0.025685		36.6929	1.01925
			2020	Mischungen teeähnlicher Erzeugnisse	20.9333				0.0488793		69.8276	1.93966
			2020	Hanfblättertee	58.35				0.136247		194.639	5.40664
			2020	Hanfblättertee	0.00235				5.48725e-06		0.00783893	0.000217748
			2020	Mischungen teeähnlicher Erzeugnisse	11.2667				0.0263077		37.5824	1.04396
			2020	Mischungen teeähnlicher Erzeugnisse	38.4				0.089664		128.091	3.5581
			2020	Mischungen teeähnlicher Erzeugnisse	46.8				0.109278		156.111	4.33643
			2020	Mischungen teeähnlicher Erzeugnisse	0.0125667				2.93432e-05		0.0419188	0.00116441
			2020	Mischungen teeähnlicher Erzeugnisse	0.00823333				1.92248e-05		0.027464	0.00076289
			2020	Mischungen teeähnlicher Erzeugnisse	0.0200667				4.68557e-05		0.0669367	0.00185935
			2020	Mischungen teeähnlicher Erzeugnisse	455.133				1.06274		1518.19	42.1721
			2020	Mischungen teeähnlicher Erzeugnisse	0.0140333				3.27678e-05		0.0468112	0.00130031
			2020	Mischungen teeähnlicher Erzeugnisse	323.933				0.756384		1080.55	30.0153
			2020	Hanfblättertee	140				0.3269		467	12.9722
			2020	Hanfblättertee	3				0.007005		10.0071	0.277976
			2020	Hanfblättertee	150				0.35025		500.357	13.8988
			2020	Mischungen teeähnlicher Erzeugnisse	3.3				0.0077055		11.0079	0.305774
			2020	Mischungen teeähnlicher Erzeugnisse	3.7				0.0086395		12.3421	0.342837
			2020	Mischungen teeähnlicher Erzeugnisse	4.3				0.0100405		14.3436	0.398433
			2020	Aromatisierter Tee fermentiert	2				0.00467		6.67143	0.185317
			2020	Hanfblättertee	0.00673333				1.57223e-05		0.0224605	0.000623902
			2020	Hanfblättertee	64.6333				0.150919		215.598	5.98884
			2020	Mischungen teeähnlicher Erzeugnisse	0.001	n. b.			2.335e-06		0.00333571	9.26587e-05
			2020	Zubereitungen aus Lebensmitteln mit Tee-Extrakten	0.05	n. n.			0.00011675		0.166786	0.00463294
			2020	Mischungen teeähnlicher Erzeugnisse	0.05	n. n.			0.00011675		0.166786	0.00463294
			2020	Mischungen teeähnlicher Erzeugnisse	0.0005	n. n.			1.1675e-06		0.00166786	4.63294e-05
			2020	Kräutertee	0.05	n. n.			0.00011675		0.166786	0.00463294
			2021	Mischungen teeähnlicher Erzeugnisse	1.36667				0.00319117		4.55881	0.126634				2021	11	7	4	63.6364	36.3636
			2021	Hanfblättertee	21.3				0.0497355		71.0507	1.97363
			2021	Mischungen teeähnlicher Erzeugnisse	56.6333				0.132239		188.913	5.24757
			2021	Mischungen teeähnlicher Erzeugnisse	0.00303333				7.08283e-06		0.0101183	0.000281065
			2021	Mischungen teeähnlicher Erzeugnisse	1.4				0.003269		4.67	0.129722
			2021	Hanfblättertee	160				0.3736		533.714	14.8254
			2021	Hanfblättertee	160				0.3736		533.714	14.8254
			2021	Aromatisierte teeähnliche Erzeugnisse	68.9				0.160882		229.831	6.38419
			2021	Aromatisierte teeähnliche Erzeugnisse	0.00836667				1.95362e-05		0.0279088	0.000775245
			2021	Hanfblättertee	0.0005	n. n.			1.1675e-06		0.00166786	4.63294e-05
			2021	Mischungen teeähnlicher Erzeugnisse	0.0005	n. n.			1.1675e-06		0.00166786	4.63294e-05
delta-9-Tetrahydrocannabinol
Mean delta-9-Tetrahydrocannabinol
67.2658
Maximum
588
Minimum
9e-05
Number of Samples
89
Median
20.9333
90. Perzentil
152
95. Perzentil
345.573

## Sheet: S5_Food Supplements
Tabel S4: Calculations for all hemp food supplement samples
Parameter			Products of the group	Year	Sample	THC [mg/kg]	Mean daily Consumption [g/day]	Mean daily Consumption [kg/day]	Source Mean daily Consumption	THC [mg/day]		Mean THC -exhaustion ARfD [%]	Mean THC -exhaustion LOAEL [%]	Mean THC -exhaustion minimum intoxication dose [%]	ARfD [µg THC / kg]	ARfD [µg THC / 70 kg]	LOAEL [mg THC / kg /d]	LOAEL [mg THC / 70 kg /d]		Number of samples per year	Number of samples < ARfD	Number of samples > ARfD	Number of samples < ARfD [%]	Number of samples > ARfD [%]	Number of samples < LOAEL	Number of samples > LOAEL	Number of samples > minimum intoxication dose			Year	Number of Samples	Number of samples < ARfD [%]	Number of samples > ARfD [%]	Number of samples < LOAEL [%]	Number of samples > LOAEL [%]	Mean [mg/kg] - per Year	Number of Samples - total	Mean [mg/kg] - total	Minimum [mg/kg]	Maximum [mg/kg]		Mean [mg/d]	Mean THC -exhaustion ARfD [%]	Mean THC -exhaustion LOAEL [%]
delta-9-Tetrahydrocannabinol			food supplements including CBD-oils, protein and amino acid supplements, vitamin supplements	2012	Nahrungsergänzungsmittel ausgen. 492600	0.0763	5	0.005	Lachenmeier DW, Habel S, Fischer B, et al. Are adverse effects of cannabidiol (CBD) products caused by tetrahydrocannabinol (THC) contamination?. F1000Res. 2019;8:1394. Published 2019 Aug 8. doi:10.12688/f1000research.19931.4	0.0003815		0.545	0.0151389	0.00763	0.001	0.07	0.036	2.52	Total		60	71	45.8015	54.1985	108	23	10			2012	1	-	-	-	-	0.0763	131	271.949	0.02	3400		0.0003815	0.545	0.0151389
				2014	Vitaminpräparate	0.28				0.0014		2	0.0555556	0.028					2014	1	1	0	100	0	1	0	0			2014	1	-	-	-	-	0.28						0.0014	2	0.0555556
				2016	Eiweiß- und Aminosäurenpräparate	0.847				0.004235		6.05	0.168056	0.0847					2016	14	11	3	78.5714	21.4286	13	1	1			2016	14	78.5714	21.4286	92.8571	7.14286	92.8405						0.464202	663.146	18.4207
				2016	Eiweiß- und Aminosäurenpräparate	3.2				0.016		22.8571	0.634921	0.32					2016											2017	4	100	0	100	0	2.21625						0.0110813	15.8304	0.439732
				2016	Eiweiß- und Aminosäurenpräparate	0.9				0.0045		6.42857	0.178571	0.09					2016											2018	9	22.2222	77.7778	55.5556	44.4444	671.31						3.35655	4795.07	133.196
				2016	Eiweiß- und Aminosäurenpräparate	1.09				0.00545		7.78571	0.21627	0.109					2016											2019	31	25.8065	74.1935	67.7419	32.2581	539.529						2.69765	3853.78	107.049
				2016	Eiweiß- und Aminosäurenpräparate	6.53				0.03265		46.6429	1.29563	0.653					2016											2020	62	45.1613	54.8387	88.7097	11.2903	176.552						0.88276	1261.09	35.0301
				2016	Eiweiß- und Aminosäurenpräparate	3.57				0.01785		25.5	0.708333	0.357					2016											2021	9	55.5556	44.4444	88.8889	11.1111	66.9889						0.334944	478.492	13.2914
				2016	Pflanzenextrakte sekundäre Pflanzeninhaltsstoffe (SPS)	1230				6.15		8785.71	244.048	123					2016
				2016	Pflanzenextrakte sekundäre Pflanzeninhaltsstoffe (SPS)	19.8				0.099		141.429	3.92857	1.98					2016
				2016	Nahrungsergänzungsmittel ausgen. 492600	1.14				0.0057		8.14286	0.22619	0.114					2016
				2016	Vitaminpräparate	26.3				0.1315		187.857	5.21825	2.63					2016
				2016	Nahrungsergänzungsmittel ausgen. 492600	0.897				0.004485		6.40714	0.177976	0.0897					2016
				2016	Nahrungsergänzungsmittel ausgen. 492600	0.658				0.00329		4.7	0.130556	0.0658					2016
				2016	Nahrungsergänzungsmittel ausgen. 492600	0.425				0.002125		3.03571	0.0843254	0.0425					2016
				2016	Eiweiß- und Aminosäurenpräparate	4.41				0.02205		31.5	0.875	0.441					2016
				2017	Nahrungsergänzungsmittel	0.095				0.000475		0.678571	0.0188492	0.0095					2017	4	4	0	100	0	4	0	0
				2017	Nahrungsergänzungsmittel	0.51				0.00255		3.64286	0.10119	0.051					2017
				2017	Nahrungsergänzungsmittel ausgen. 492600	7.26				0.0363		51.8571	1.44048	0.726					2017
				2017	Pflanzenextrakte sekundäre Pflanzeninhaltsstoffe (SPS)	1				0.005		7.14286	0.198413	0.1					2017
				2018	Eiweiß- und Aminosäurenpräparate	0.19				0.00095		1.35714	0.0376984	0.019					2018	9	2	7	22.2222	77.7778	5	4	2
				2018	Pflanzenextrakte sekundäre Pflanzeninhaltsstoffe (SPS)	630				3.15		4500	125	63					2018
				2018	Nahrungsergänzungsmittel ausgen. 492600	22.5				0.1125		160.714	4.46429	2.25					2018
				2018	Pflanzenextrakte sekundäre Pflanzeninhaltsstoffe (SPS)	247				1.235		1764.29	49.0079	24.7					2018
				2018	Ergänzungsnahrung ausgen. für intensive Muskelanstrengungen	0.103				0.000515		0.735714	0.0204365	0.0103					2018
				2018	Nahrungsergänzungsmittel	2000				10		14285.7	396.825	200					2018
				2018	Nahrungsergänzungsmittel	2000				10		14285.7	396.825	200					2018
				2018	Nahrungsergänzungsmittel ausgen. 492600	700				3.5		5000	138.889	70					2018
				2018	Pflanzenextrakte sekundäre Pflanzeninhaltsstoffe (SPS)	442				2.21		3157.14	87.6984	44.2					2018
				2019	Nahrungsergänzungsmittel ausgen. 492600	1400				7		10000	277.778	140					2019	31	8	23	25.8065	74.1935	21	10	5
				2019	Pflanzenextrakte sekundäre Pflanzeninhaltsstoffe (SPS)	500				2.5		3571.43	99.2063	50					2019
				2019	Pflanzenextrakte sekundäre Pflanzeninhaltsstoffe (SPS)	700				3.5		5000	138.889	70					2019
				2019	Nahrungsergänzungsmittel ausgen. 492600	480				2.4		3428.57	95.2381	48					2019
				2019	Nahrungsergänzungsmittel	1300				6.5		9285.71	257.937	130					2019
				2019	Nahrungsergänzungsmittel ausgen. 492600	960				4.8		6857.14	190.476	96					2019
				2019	Nahrungsergänzungsmittel ausgen. 492600	3400				17		24285.7	674.603	340					2019
				2019	Nahrungsergänzungsmittel ausgen. 492600	260				1.3		1857.14	51.5873	26					2019
				2019	Nahrungsergänzungsmittel ausgen. 492600	310				1.55		2214.29	61.5079	31					2019
				2019	Nahrungsergänzungsmittel	1500				7.5		10714.3	297.619	150					2019
				2019	Pflanzenextrakte sekundäre Pflanzeninhaltsstoffe (SPS)	500				2.5		3571.43	99.2063	50					2019
				2019	Nahrungsergänzungsmittel	2200				11		15714.3	436.508	220					2019
				2019	Nahrungsergänzungsmittel ausgen. 492600	26				0.13		185.714	5.15873	2.6					2019
				2019	Nahrungsergänzungsmittel	520				2.6		3714.29	103.175	52					2019
				2019	Nahrungsergänzungsmittel ausgen. 492600	190				0.95		1357.14	37.6984	19					2019
				2019	Nahrungsergänzungsmittel ausgen. 492600	49				0.245		350	9.72222	4.9					2019
				2019	Nahrungsergänzungsmittel ausgen. 492600	850				4.25		6071.43	168.651	85					2019
				2019	Nahrungsergänzungsmittel ausgen. 492600	190				0.95		1357.14	37.6984	19					2019
				2019	Nahrungsergänzungsmittel	180				0.9		1285.71	35.7143	18					2019
				2019	Nahrungsergänzungsmittel	250				1.25		1785.71	49.6032	25					2019
				2019	Nahrungsergänzungsmittel	270				1.35		1928.57	53.5714	27					2019
				2019	Nahrungsergänzungsmittel	180				0.9		1285.71	35.7143	18					2019
				2019	Nahrungsergänzungsmittel ausgen. 492600	510				2.55		3642.86	101.19	51					2019
				2019	Nahrungsergänzungsmittel	0.05				0.00025		0.357143	0.00992063	0.005					2019
				2019	Nahrungsergänzungsmittel	0.05				0.00025		0.357143	0.00992063	0.005					2019
				2019	Nahrungsergänzungsmittel ausgen. 492600	0.05				0.00025		0.357143	0.00992063	0.005					2019
				2019	Nahrungsergänzungsmittel ausgen. 492600	0.05				0.00025		0.357143	0.00992063	0.005					2019
				2019	Nahrungsergänzungsmittel ausgen. 492600	0.05				0.00025		0.357143	0.00992063	0.005					2019
				2019	Nahrungsergänzungsmittel ausgen. 492600	0.05				0.00025		0.357143	0.00992063	0.005					2019
				2019	Nahrungsergänzungsmittel	0.05				0.00025		0.357143	0.00992063	0.005					2019
				2019	Nahrungsergänzungsmittel	0.05				0.00025		0.357143	0.00992063	0.005					2019
				2020	Nahrungsergänzungsmittel	300				1.5		2142.86	59.5238	30					2020	62	28	34	45.1613	54.8387	55	7	2
				2020	Nahrungsergänzungsmittel	150				0.75		1071.43	29.7619	15					2020
				2020	Präparat mit essentiellen Fettsäuren	11.1				0.0555		79.2857	2.20238	1.11					2020
				2020	Präparat mit essentiellen Fettsäuren	1.76667				0.00883333		12.619	0.350529	0.176667					2020
				2020	Präparat mit essentiellen Fettsäuren	2				0.01		14.2857	0.396825	0.2					2020
				2020	Präparat mit essentiellen Fettsäuren	1.73333				0.00866667		12.381	0.343915	0.173333					2020
				2020	Nahrungsergänzungsmittel ausgen. 492600	2.2				0.011		15.7143	0.436508	0.22					2020
				2020	Nahrungsergänzungsmittel ausgen. 492600	2.1				0.0105		15	0.416667	0.21					2020
				2020	Hanfprotein	0.3511				0.0017555		2.50786	0.0696627	0.03511					2020
				2020	Nahrungsergänzungsmittel	210				1.05		1500	41.6667	21					2020
				2020	Nahrungsergänzungsmittel	190				0.95		1357.14	37.6984	19					2020
				2020	Nahrungsergänzungsmittel	330				1.65		2357.14	65.4762	33					2020
				2020	Nahrungsergänzungsmittel	580				2.9		4142.86	115.079	58					2020
				2020	Nahrungsergänzungsmittel	410				2.05		2928.57	81.3492	41					2020
				2020	Nahrungsergänzungsmittel	880				4.4		6285.71	174.603	88					2020
				2020	Nahrungsergänzungsmittel	530				2.65		3785.71	105.159	53					2020
				2020	Nahrungsergänzungsmittel	180				0.9		1285.71	35.7143	18					2020
				2020	Nahrungsergänzungsmittel	440				2.2		3142.86	87.3016	44					2020
				2020	Nahrungsergänzungsmittel	190				0.95		1357.14	37.6984	19					2020
				2020	Nahrungsergänzungsmittel ausgen. 492600	230				1.15		1642.86	45.6349	23					2020
				2020	Nahrungsergänzungsmittel ausgen. 492600	200				1		1428.57	39.6825	20					2020
				2020	Nahrungsergänzungsmittel ausgen. 492600	110				0.55		785.714	21.8254	11					2020
				2020	Nahrungsergänzungsmittel ausgen. 492600	270				1.35		1928.57	53.5714	27					2020
				2020	Nahrungsergänzungsmittel ausgen. 492600	150				0.75		1071.43	29.7619	15					2020
				2020	Nahrungsergänzungsmittel	48				0.24		342.857	9.52381	4.8					2020
				2020	Nahrungsergänzungsmittel ausgen. 492600	550				2.75		3928.57	109.127	55					2020
				2020	Nahrungsergänzungsmittel ausgen. 492600	1200				6		8571.43	238.095	120					2020
				2020	Nahrungsergänzungsmittel ausgen. 492600	720				3.6		5142.86	142.857	72					2020
				2020	Nahrungsergänzungsmittel ausgen. 492600	190				0.95		1357.14	37.6984	19					2020
				2020	Nahrungsergänzungsmittel	44				0.22		314.286	8.73016	4.4					2020
				2020	Nahrungsergänzungsmittel	190				0.95		1357.14	37.6984	19					2020
				2020	Nahrungsergänzungsmittel	200				1		1428.57	39.6825	20					2020
				2020	Nahrungsergänzungsmittel ausgen. 492600	76				0.38		542.857	15.0794	7.6					2020
				2020	Nahrungsergänzungsmittel	170				0.85		1214.29	33.7302	17					2020
				2020	Nahrungsergänzungsmittel	61				0.305		435.714	12.1032	6.1					2020
				2020	Nahrungsergänzungsmittel	55				0.275		392.857	10.9127	5.5					2020
				2020	Nahrungsergänzungsmittel	1100				5.5		7857.14	218.254	110					2020
				2020	Nahrungsergänzungsmittel	450				2.25		3214.29	89.2857	45					2020
				2020	Nahrungsergänzungsmittel	63				0.315		450	12.5	6.3					2020
				2020	Nahrungsergänzungsmittel	420				2.1		3000	83.3333	42					2020
				2020	Nahrungsergänzungsmittel ausgen. 492600	36.95				0.18475		263.929	7.33135	3.695					2020
				2020	Hanfprotein	0.02				0.0001		0.142857	0.00396825	0.002					2020
				2020	Nahrungsergänzungsmittel	0.05				0.00025		0.357143	0.00992063	0.005					2020
				2020	Nahrungsergänzungsmittel ausgen. 492600	0.05				0.00025		0.357143	0.00992063	0.005					2020
				2020	Nahrungsergänzungsmittel ausgen. 492600	0.05				0.00025		0.357143	0.00992063	0.005					2020
				2020	Nahrungsergänzungsmittel ausgen. 492600	0.05				0.00025		0.357143	0.00992063	0.005					2020
				2020	Nahrungsergänzungsmittel ausgen. 492600	0.05				0.00025		0.357143	0.00992063	0.005					2020
				2020	Nahrungsergänzungsmittel ausgen. 492600	0.05				0.00025		0.357143	0.00992063	0.005					2020
				2020	Nahrungsergänzungsmittel ausgen. 492600	0.05				0.00025		0.357143	0.00992063	0.005					2020
				2020	Nahrungsergänzungsmittel	0.05				0.00025		0.357143	0.00992063	0.005					2020
				2020	Nahrungsergänzungsmittel	0.05				0.00025		0.357143	0.00992063	0.005					2020
				2020	Nahrungsergänzungsmittel	0.05				0.00025		0.357143	0.00992063	0.005					2020
				2020	Nahrungsergänzungsmittel	0.05				0.00025		0.357143	0.00992063	0.005					2020
				2020	Nahrungsergänzungsmittel	0.05				0.00025		0.357143	0.00992063	0.005					2020
				2020	Nahrungsergänzungsmittel	0.05				0.00025		0.357143	0.00992063	0.005					2020
				2020	Nahrungsergänzungsmittel	0.05				0.00025		0.357143	0.00992063	0.005					2020
				2020	Nahrungsergänzungsmittel	0.05				0.00025		0.357143	0.00992063	0.005					2020
				2020	Nahrungsergänzungsmittel	0.05				0.00025		0.357143	0.00992063	0.005					2020
				2020	Nahrungsergänzungsmittel	0.05				0.00025		0.357143	0.00992063	0.005					2020
				2020	Nahrungsergänzungsmittel	0.05				0.00025		0.357143	0.00992063	0.005					2020
				2020	Nahrungsergänzungsmittel	0.05				0.00025		0.357143	0.00992063	0.005					2020
				2020	Nahrungsergänzungsmittel	0.05				0.00025		0.357143	0.00992063	0.005					2020
				2021	Nahrungsergänzungsmittel ausgen. 492600	522.667				2.61333		3733.33	103.704	52.2667					2021	9	5	4	55.5556	44.4444	8	1	0
				2021	Präparate mit speziellen Fettsäuren	3.93333				0.0196667		28.0952	0.780423	0.393333					2021
				2021	Nahrungsergänzungsmittel mit Hanfextrakt und/oder CBD	23				0.115		164.286	4.56349	2.3					2021
				2021	Nahrungsergänzungsmittel mit Hanfextrakt und/oder CBD	24				0.12		171.429	4.7619	2.4					2021
				2021	Nahrungsergänzungsmittel mit Hanfextrakt und/oder CBD	18				0.09		128.571	3.57143	1.8					2021
				2021	Hanfprotein	1.2				0.006		8.57143	0.238095	0.12					2021
				2021	Pflanzenextrakte sekundäre Pflanzeninhaltsstoffe (SPS)	10				0.05		71.4286	1.98413	1					2021
				2021	Nahrungsergänzungsmittel ausgen. 492600	0.05				0.00025		0.357143	0.00992063	0.005					2021
				2021	Nahrungsergänzungsmittel ausgen. 492600	0.05				0.00025		0.357143	0.00992063	0.005					2021
delta-9-Tetrahydrocannabinol
Mean delta-9-Tetrahydrocannabinol
271.949
Maximum
3400
Minimum
0.02
Number of Samples
131
Median
26
90th percentile
720
95th percentile
1265

## Sheet: S6_Summary
Tabel S6: Summary for all food product groups
	Parameter	Food product group	number of samples	Mean [mg/kg]	Median [mg/kg]	Minimum [mg/kg]	Maximum [mg/kg]	90th percentile [mg/kg]	95th percentile [mg/kg]		Mean daily consumption [kg/day]	Source mean daily consumption	Mean THC [mg/day] (Mean DC)	Median [mg/day] (Mean DC)	Minimum [mg/day] (Mean DC)	Maximum [mg/day] (Mean DC)		Median THC -exhaustion ARfD [%]	Median THC -exhaustion LOAEL [%]	Mean THC -exhaustion ARfD [%]	Mean THC -exhaustion LOAEL [%]	Maximum THC exhaustion ARfD [%]	Maximum THC exhaustion LOAEL [%]		ARfD [mg THC / kg BW]	ARfD [mg THC / 70 kg]	LOAEL [mg THC / kg BW /d]	LOAEL [mg THC / 70 kg /d]
Tea	delta-9-Tetrahydrocannabinol	hemp leave tea, herbal tea, unfermented tea, tea-like products, mixtures of tea-like products, flavored tea-like products	89	67.2658	20.9333	9e-05	588	152	345.573		0.002335	NVS II (Kräutertee)	0.157066	0.0488793	2.1015e-07	1.37298		69.8276	1.93966	224.379	6.23276	1961.4	54.4833		0.001	0.07	0.036	2.52
Seed	delta-9-Tetrahydrocannabinol	hemp seeds, grounded hemp seeds	93	4.12122	0.4	0.0035	196	2.654	4.036		0.002	NVS II (Nüsse, Samen)	0.00824243	0.0008	7e-06	0.392		1.14286	0.031746	11.7749	0.327081	560	15.5556		0.001	0.07	0.036	2.52
Oil	delta-9-Tetrahydrocannabinol	hemp seed oil	137	6.24567	2	0.025	232.8	11.12	16.33		0.0245	NVS II (Fette, Öle)	0.153019	0.049	0.0006125	5.7036		70	1.94444	218.598	6.07218	8148	226.333		0.001	0.07	0.036	2.52
Food Supplement	delta-9-Tetrahydrocannabinol	food supplements including CBD-oils, protein and amino acid supplements, vitamin supplements	131	271.949	26	0.02	3400	720	1265		0.005	Lachenmeier DW, Habel S, Fischer B, et al. Are adverse effects of cannabidiol (CBD) products caused by tetrahydrocannabinol (THC) contamination?. F1000Res. 2019;8:1394. Published 2019 Aug 8. doi:10.12688/f1000research.19931.4	1.35974	0.13	0.0001	17		185.714	5.15873	1942.49	53.9581	24285.7	674.603		0.001	0.07	0.036	2.52
Beverages	delta-9-Tetrahydrocannabinol	ice tea, energy drinks, fitness drinks, fruit drinks, vegetable drinks, soft drinks	61	0.0271349	0.0012	9e-05	0.529312	0.05	0.100299		0.176	NVS II (Limonaden, Fruchtsaftgetränke, Sonstiges (alk.freies Bier))	0.00477575	0.0002112	1.584e-05	0.093159		0.301714	0.00838095	6.8225	0.189514	133.084	3.69679		0.001	0.07	0.036	2.52
